# Supplementary material for: Relationship between Menopausal Hormone Therapy and Oral Cancer: A Cohort Study Based on the Health Insurance Database in South Korea
Source: J Clin Med. 2022 Oct 2;11(19):5848. doi: 10.3390/jcm11195848 (PMC9572981; doi:10.3390/jcm11195848)
Supplement: Supplementary file 1 [file jcm-11-05848-s001.zip]

Archive with 1 entries (1 files):
- jcm-1915512-supplementary.pdf
